# Supplementary material for: Characterization of a novel thermophilic metagenomic GH5 endoglucanase heterologously expressed in Escherichia coli and Saccharomyces cerevisiae
Source: Biotechnol Biofuels Bioprod. 2022 Jul 7;15:76. doi: 10.1186/s13068-022-02172-4 (PMC9264688; doi:10.1186/s13068-022-02172-4)
Supplement: Supplementary file 1 — Additional file 1. Complete sequence of the gene encoding Cel776 with adapter sequences for subcloning in the Gateway system. [file 13068_2022_2172_MOESM1_ESM.txt]

>Cel776_gateway_attB
GGGGACAAGTTTGTACAAAAAAGCAGGCTTCatgctaacaagttgcagagaagaaaaaactgtcaaaaaaagcgcatttgaatacaacaatctaatcggtcatggtgtgaatatgggaaatgcacttgaagcacctgtagaaggttcttggggcgtattcatcgatgatgagtatttcaagataataaaacaacggggatttaattcggtgagaatacctataagatggtctgcacatatctcagatgattacacaatagataaaaatttcatggaaagagtcgttcatgtggttgataaagcgttagaaaatggtttagtaacaattataaacacacaccatttcgaagaactttaccaagatccagacaaatatggtcctgtgcttgtaaagatatgggaacagatagcagaaaaattcaaaaactatccagacacgctcttttttgaaatatacaatgagccagcccaacaattaactcctgacaaatggaataaaatataccctgaagcgttaaaagtgatacgaaaaatcaatcccaaaagaatagttataatcgatgtaccgaattgggcacattactctgctgtgaaggatctcaaattaccagacgatgagaatataatagtatccttccattactatgaaccattcaatttcactcaccaaggtgcagaatgggtcaccccacaactaccagtaggagtaaaatgggaaggtaaagactgggaagtggagcagatcaaaaaccacttcaaatacgttagtgattgggcgaagaaaaacaatgtaccgatattccttggcgaattcggagcttactcaaaagcggatatggattcaagagtaaaatggacggaaacagtaagaaaaaccgccgaagaatttggattttcactcgcatactgggaattttgcgcaggattcggtatctacgatagaacatccggaacgtgggtagaaccactggcaacagcagcgcttgggaagtagGACCCAGCTTTCTTGTACAAAGTGGTCCCC
